# Supplementary material for: Childhood Maltreatment and Adult Work Absenteeism: Work Meaningfulness as a Double-Edged Sword
Source: Int J Environ Res Public Health. 2024 Apr 7;21(4):451. doi: 10.3390/ijerph21040451 (PMC11050126; doi:10.3390/ijerph21040451)
Supplement: Supplementary file 1 [file ijerph-21-00451-s001.zip]

Archive with 1 entries (1 files):
- ijerph-2859396-supplementary.pdf
